# Supplementary material for: Exploring the Hemostatic Effects of Platelet Lysate-Derived Vesicles: Insights from Mouse Models
Source: Int J Mol Sci. 2024 Jan 18;25(2):1188. doi: 10.3390/ijms25021188 (PMC10816445; doi:10.3390/ijms25021188)
Supplement: Supplementary file 1 [file ijms-25-01188-s001.zip]

Archive with 1 entries (1 files):
- ijms-2755473-supplementary.pdf
